# Supplementary material for: Estimated Dietary Lead Exposure Through Aquatic Animal Consumption and Health Symptoms in a Lake-Dependent Community: Evidence from Nong Han Lake, Northeast Thailand
Source: Int J Environ Res Public Health. 2026 Jul 12;23(7):899. doi: 10.3390/ijerph23070899 (PMC13411962; doi:10.3390/ijerph23070899)
Supplement: Supplementary file 1 [file ijerph-23-00899-s001.zip]

Archive with 1 entries (1 files):
- ijerph-4381659-supplementary.pdf
